# Supplementary material for: Developing Medication Reviews to Improve the Aruban Healthcare System: A Mixed-Methods Pilot Study
Source: Pharmacy (Basel). 2024 Jul 12;12(4):108. doi: 10.3390/pharmacy12040108 (PMC11270182; doi:10.3390/pharmacy12040108)
Supplement: Supplementary file 1 [file pharmacy-12-00108-s001.zip]

Archive with 1 entries (1 files):
- Supplementary Materials Pharmacy-3059560_final.pdf
